# Supplementary material for: Trends of HIV-Related Cancer Mortality between 2001 and 2018: An Observational Analysis
Source: Trop Med Infect Dis. 2021 Dec 20;6(4):213. doi: 10.3390/tropicalmed6040213 (PMC8707967; doi:10.3390/tropicalmed6040213)
Supplement: Supplementary file 1 [file tropicalmed-06-00213-s001.zip]

Archive with 1 entries (1 files):
- tropicalmed-1446223-supplementary.pdf
